# Supplementary material for: Study of the Thermodynamic Properties in Aqueous Solution of the Cyclocondensation Products of Pyrogallol and Propanaldehyde
Source: Molecules. 2025 Oct 6;30(19):3997. doi: 10.3390/molecules30193997 (PMC12526351; doi:10.3390/molecules30193997)
Supplement: Supplementary file 1 [file molecules-30-03997-s001.zip]

Archive with 1 entries (1 files):
- molecules-3849962-supplementary.pdf
